# Supplementary material for: Experimental protothecosis in a murine model
Source: PLoS Negl Trop Dis. 2026 May 11;20(5):e0014312. doi: 10.1371/journal.pntd.0014312 (PMC13178982; doi:10.1371/journal.pntd.0014312)
Supplement: S1 Table — (XLSX) [file pntd.0014312.s001.xlsx]

## Sheet: S1 Table
S1 Table. Scalar assessment of the intensity of the identified histopathological changes - International Harmonization of Nomenclature and Diagnostic (INHAND) criteria
Brain			Liver			Kidneys			Mammary galnds			Skin			Spleen
Site1	Histopathological change2	Scoring system3	Site1	Histopathological change2	Scoring system3	Site1	Histopathological change2	Scoring system3	Site1	Histopathological change2	Scoring system3	Site1	Histopathological change2	Scoring system3	Site1	Histopathological change2	Scoring system3
Capillary vessels	Enlargement of Virchow – Robin spaces	A1	Hepatocytes	Cytoplasmic changes	G3	Cortex	Hyperemia	B3	Ducts	Lining epithelium - hyperplasia	A1	Epidermis	Focal hyperplasia	B2	Hepatocytes	Cytoplasmic changes	G3
Capillary vessels	Hyperemia	A1	Hepatic lobules	Extramedullary erythropoiesis	G5	Arteries	Perivascular edema	F2	Connective tissue stroma	Presence of activated fibroblasts	A1	Epidermis	Parakeratosis	B5	Splenic lobules	Infiltration – neutrophils	G5
Neocortex – layers I and II	Eosinophilic neuronal degeneration	A1	Hepatocytes	Karyomegaly	G6	Cortex – convoluted tubules	Interstitial edema	A3	Connective tissue stroma	Subcutaneous tissue – inflammatory infiltrates	A1	Epidermis	Hyperkeratosis	B2	Splenic lobules	Infiltration – mononuclear cells	G5
Neocortex – layers V and VIa	Eosinophilic neuronal degeneration	A1	Hepatic lobules	Infiltration – mixed cells	G5	Cortex – convoluted tubules	Enlargement	B3	Connective tissue stroma	Cell population – lymphocytes, plasma cells, and histiocytes	A1	Epidermis	Desquamation of granular layer cells	B1	Portal triads	Infiltration – mononuclear cells	G2
Hippocampus – CA1 area	Eosinophilic neuronal degeneration	A1	Hepatic lobules	Infiltration – mononuclear cells	G5	Renal glomeruli	Enlargement of Bowman’s space	A1	Connective tissue stroma	Cell population – granulocytes	A1	Epidermis	Vacuolar degeneration of cells	B1	Splenic lobules	Infiltration – mixed inflammatory cells	G5
Hippocampus – areas CA2 and CA3	Eosinophilic neuronal degeneration	A1	Hepatic lobules	Bile ducts – hyperplasia	G3	Renal pelvis	Crystal accumulation	A4	Connective tissue stroma	Cell population – mast cells	A1	Dermis	Ulceration	B2	Splenic lobules	Extramedullary erythropoiesis	G5
Hippocampus – dentate gyrus	Eosinophilic neuronal degeneration	A1	Not specified	Presence of PAS-positive fungus-like structures	A1	Medulla	Hyaline cast	C1	Connective tissue stroma	Cell population – giant cells	A1	Dermis	Infiltration – mixed inflammatory cells	C3	Splenic lobules	Infiltration – granulocytes	G5
Purkinje cells	Eosinophilic neuronal degeneration	A1	-	-	-	Medulla	Tubular atrophy	A3	Lymph node – lymphoid tissue	Lymph node – reactive cortex	A1	Dermis	Infiltration – mononuclear cells	C3	Not specified	Presence of PAS-positive fungus-like structures	A1
Pia mater	Infiltration – mixed inflammatory cells	A1	-	-	-	Cortex – convoluted tubules	Tissue degeneration	A3	Not specified	Presence of PAS-positive fungus-like structures	A1	Dermis	Presence of eosinophils	C3	-	-	-
Pia mater	Infiltration – mononuclear cells	A1	-	-	-	Cortex – convoluted tubules	Tubular atrophy	C1	-	-	-	Dermis	Infiltration – neutrophils	C3	-	-	-
Habenular nucleus	Satelitosis and astrocytosis	A1	-	-	-	Cortex – convoluted tubules	Vacuolization	C2	-	-	-	Dermis	Presence of mast cells	C3	-	-	-
Olfactory tract	Satelitosis and astrocytosis	A1	-	-	-	Cortex – convoluted tubules	Coagulative necrosis	C2	-	-	-	Hair follicle	Hyperkeratosis	B2	-	-	-
Olfactory tract – basal nuclei	Infiltration – lymphocytes	A1	-	-	-	Medulla	Coagulative necrosis	C3	-	-	-	Hair follicle	Cystic dilatation	B2	-	-	-
Choroid plexus	Vacuolization	A1	-	-	-	Cortex – interstitium	Infiltration – inflammatory cells	A3	-	-	-	Perifollicular	Infiltration – neutrophils	C3	-	-	-
Third ventricle – choroid plexus	Ependyma – hyperplasia	A1	-	-	-	Cortex – convoluted tubules	Hypertrophy	C3	-	-	-	Perifollicular	Infiltration – mixed inflammatory cells	C3	-	-	-
Third ventricle – choroid plexus	Infiltration – mononuclear cells	A1	-	-	-	Cortex – convoluted tubules	Basophilia	C2	-	-	-	Perifollicular	Infiltration – mononuclear cells	C3	-	-	-
Third ventricle – choroid plexus	Ependyma – spindle cell metaplasia	A1	-	-	-	Cortex – convoluted tubules	Regeneration	B3	-	-	-	Subcutaneous tissue	Infiltration – mixed inflammatory cells	C3	-	-	-
Third ventricle – choroid plexus	Infiltration – mixed inflammatory cells (multinucleated)	A1	-	-	-	Renal glomeruli	Proliferative glomerulonephritis	H	-	-	-	Subcutaneous tissue	Edema	B2	-	-	-
Hypothalamus	Satelitosis	A1	-	-	-	Renal glomeruli	Metaplasia/ hyperplasia of the glomerular capsule	A1	-	-	-	Not specified	Presence of PAS-positive fungus-like structures	A1	-	-	-
Visual cortex	Satelitosis	A1	-	-	-	Renal glomeruli	Glomerulosclerosis	H/A4	-	-	-	-	-	-	-	-	-
Hippocampus	Satelitosis	A1	-	-	-	Renal glomeruli	Increased cellularity of the glomerulus	B5	-	-	-	-	-	-	-	-	-
Brain base – pia mater	Meninges – hyperplasia and gliosis	A1	-	-	-	Renal glomeruli	Hyperplasia/ hypertrophy of the juxtaglomerular apparatus	B4	-	-	-	-	-	-	-	-	-
Cingulate cortex – layer I	Gliosis	A1	-	-	-	Not specified	Presence of PAS-positive fungus-like structures	A1	-	-	-	-	-	-	-	-	-
White and gray matter	Diffuse infiltration – lymphocytes and granulocytes	A1	-	-	-	-	-	-	-	-	-	-	-	-	-	-	-
White and gray matter	Infiltration – perivascular and intravascular lymphocytes	A1	-	-	-	-	-	-	-	-	-	-	-	-	-	-	-
Not specified	Presence of PAS-positive fungus-like structures	A1	-	-	-	-	-	-	-	-	-	-	-	-	-	-	-
1Anatomical location where the intensity of histopathological changes were assessed;
2Type of assessed histopathological changes;
3Type of scoring system used for the assessment of histopathological changes.

## Sheet: Scoring systems - description
Scoring systems used for histopathological evaluation.
Scoring system type A
Points	Requirements of the coring system
	A1	A2	A3	A4
0	0	0	0	0-5%
1	<10%	1–25%	1-5%	6-25%
2	10-39%	26–50%	6-35%	26–50%
3	40-79%	51–75%	36-65%	51–75%
4	80-100%	76–100%	>66%	76–100%
Scoring system type B1
Points	Requirements of the coring system
0	No pathological changes
1	Minimal/slight architectural changes visible at 40× magnification
2	Slight architectural changes visible at 10× magnification
3	Moderate architectural changes visible at 10× magnification
4	Moderate/marked architectural changes visible at 4× magnification
Scoring system type B2
Points	Requirements of the coring system
0	No pathological changes
1	Minimal disruptions in architecture/ structure visible at x4 magnification
2	Mild disruptions in architecture/ structure visible at x4 magnification
3	Moderate disruptions in architecture/ structure visible at x4 magnification
4	Marked disruptions in architecture/ structure visible at x4 magnification
Scoring system type B3
Points	Requirements of the coring system
0	No pathological changes
1	Minimal/slight architectural changes visible at 10× magnification
2	Slight architectural changes visible at 10× magnification
3	Moderate architectural changes visible at 10× magnification
4	Marked architectural changes visible at 10× magnification
Scoring system type B4
Points	Requirements of the coring system
0	No pathological changes
1	Minimal/slight architectural changes visible at 40× magnification
2	Slight architectural changes visible at 10× magnification
3	Moderate architectural changes visible at 10× magnification
4	Moderate/marked architectural changes visible at 4× magnification
Scoring system type B5
Points	Requirements of the coring system
0	No pathological changes
1	Minimal architectural changes visible at 40× magnification
2	Moderate architectural changes visible at 40× magnification
3	Minimal/slight architectural changes visible at 10× magnification
4	Moderate/marked architectural changes visible at 1× magnification
Scoring system type C1
Points	Requirements of the coring system
0	No pathological changes
1	<2 foci visible at 4× magnification
2	3-4 foci visible at 4× magnification
3	5-6 foci visible at 4× magnification
4	>6 foci visible at 4× magnification
Scoring system type C2
Points	Requirements of the coring system
0	No pathological changes
1	<2 foci visible at 10× magnification
2	3-4 foci visible at 10× magnification
3	5-6 foci visible at 10× magnification
4	>6 foci visible at 10× magnification
Scoring system type C3
Points	Requirements of the coring system
0	No pathological changes
1	<2 foci visible at 40× magnification
2	3-4 foci visible at 40× magnification
3	5-6 foci visible at 40× magnification
4	>6 foci visible at 40× magnification
Scoring system type F2
Points	Requirements of the coring system
0	No pathological changes
1	Minimal/slight changes observed in individual arteries
2	Minimal/slight changes observed in multiple arteries
3	Marked changes observed in individual arteries
4	Marked changes observed in multiple arteries
Scoring system type G2
Points	Requirements of the coring system
0	No pathological changes
1	Single inflammatory cells in ¼ of portal triads
2	Increased number of inflammatory cells in ¼–½ of portal triads
3	Densely packed inflammatory cells in ½–¾ of portal triads
4	Densely packed inflammatory cells in >¾ of portal triads
Scoring system type G3
Points	Requirements of the coring system
0	No pathological changes
1	Changes involve <¼ of hepatic lobules or acini
2	Changes involve ¼–½ of hepatic lobules or acini
3	Changes involve ½–¾ of hepatic lobules or acini
4	Changes involve >¾ of hepatic lobules or acini
Scoring system type G5
Points	Requirements of the coring system
0	No pathological changes
1	<2 foci per 200 fields at 40× magnification
2	3-4 foci per 200 fields at 40× magnification
3	5-6 foci per 200 fields at 40× magnification
4	>6 foci per 200 fields at 40× magnification
Scoring system type G6
Points	Requirements of the coring system
0	No pathological changes
1	1-5% hepatocytes changed
2	6-33% hepatocytes changed
3	34-66% hepatocytes changed
4	>66 hepatocytes changed
Scoring system type H
Points	Requirements of the coring system
0	<5% of glomeruli; 1 segment; 0–33% of the glomerulus; visible at x40 magnification; architecture preserved
1	5–15% of glomeruli; 1 segment; 0–33% of the glomerulus; visible at x40 magnification; architecture preserved
2	16–50% of glomeruli; 2 segments; 33–66% of the glomerulus; visible at x10 magnification; architecture blurred
3	51–66% of glomeruli; entire glomeruli; >66% of the glomerulus; visible at x10 magnification; loss of typical architecture
4	>67% of glomeruli; entire glomeruli; >66% of the glomerulus; visible at x4 magnification; loss of typical architecture
